# Supplementary material for: Avian Migration-Mediated Transmission and Recombination Driving the Diversity of Gammacoronaviruses and Deltacoronaviruses
Source: Mol Biol Evol. 2025 Feb 18;42(3):msaf045. doi: 10.1093/molbev/msaf045 (PMC11886833; doi:10.1093/molbev/msaf045)
Supplement: msaf045_Supplementary_Data [file msaf045_supplementary_data.zip]

Archive with 2 entries (2 files):
- Supplementary Figures 1-10.pdf
- Tables S1-S10.xlsx
